# Supplementary material for: Strong Negative Association between Cesarean Delivery and Early Initiation of Breastfeeding Practices among Vietnamese Mothers—A Secondary Analysis of the Viet Nam Sustainable Development Goal Indicators on Children and Women Survey
Source: Nutrients. 2023 Oct 24;15(21):4501. doi: 10.3390/nu15214501 (PMC10647442; doi:10.3390/nu15214501)
Supplement: Supplementary file 1 [file nutrients-15-04501-s001.zip]

Archive with 1 entries (1 files):
- nutrients-2635605-supplementary(1).pdf
